# Supplementary material for: Oriental Hornet (Vespa orientalis) Larval Extracts Induce Antiproliferative, Antioxidant, Anti-Inflammatory, and Anti-Migratory Effects on MCF7 Cells
Source: Molecules. 2021 May 31;26(11):3303. doi: 10.3390/molecules26113303 (PMC8198668; doi:10.3390/molecules26113303)
Supplement: Supplementary file 1 [file molecules-26-03303-s001.zip]

Archive with 1 entries (1 files):
- molecules-1215126-supplementary.pdf
